# Supplementary material for: Unifying DNA methylation-based in silico cell-type deconvolution with deconvMe
Source: Bioinform Adv. 2025 Sep 1;5(1):vbaf201. doi: 10.1093/bioadv/vbaf201 (PMC12417072; doi:10.1093/bioadv/vbaf201)
Supplement: vbaf201_Supplementary_Data [file vbaf201_supplementary_data.zip]

Archive with 1 entries (1 files):
- revised deconvMe supplement.pdf
